# Supplementary material for: Antibacterial Activity of PVA Hydrogels Embedding Oxide Nanostructures Sensitized by Noble Metals and Ruthenium Dye
Source: Gels. 2023 Aug 11;9(8):650. doi: 10.3390/gels9080650 (PMC10454060; doi:10.3390/gels9080650)
Supplement: Supplementary file 1 [file gels-09-00650-s001.zip]

Archive with 1 entries (1 files):
- gels-2427032-supplementary.pdf
